# Supplementary material for: Linear/Ladder-Like Polysiloxane Block Copolymers with Methyl-, Trifluoropropyl- and Phenyl- Siloxane Units for Surface Modification
Source: Polymers (Basel). 2021 Jun 23;13(13):2063. doi: 10.3390/polym13132063 (PMC8271457; doi:10.3390/polym13132063)
Supplement: Supplementary file 1 [file polymers-13-02063-s001.zip]

Archive with 1 entries (1 files):
- polymers-1272356-supplementary.pdf
